# Supplementary material for: Rett syndrome severity estimation with the BioStamp nPoint using interactions between heart rate variability and body movement
Source: PLoS One. 2023 Mar 1;18(3):e0266351. doi: 10.1371/journal.pone.0266351 (PMC9977017; doi:10.1371/journal.pone.0266351)
Supplement: S1 Dataset — (XLSX) [file pone.0266351.s002.xlsx]

## Sheet: X
672.324	669.044	659.725	2964.54	0.473335	3.73125	67.3425	50.0423	26.8638	0.0558842	442.408	814.672	2029.86	906.638	359.788	2.99275	4110.96	-9.89773	9.17397	19.0176	67.8447	0.31435	1.55125	1.00309	5325.22	5632.94	6563.12	6.15631e+06	0.332195	4.8809	1349.37	460.377	90.8922	0.00274459	2813.16	1.64474e+06	3.23561e+06	582083	92103.2	3.30684	1.14771e+07	11.5201	11.4724	45.5838	919.057	0.013868	0.30067	0.0285921	0.678159	1.0888
641.018	638.933	631.668	2245.58	0.315737	3.81182	58.3192	43.6273	24.1623	0.0423736	459.943	583.753	1616.37	712.071	307.823	2.8736	3220.02	-8.85933	8.28327	17.1045	58.9951	0.316937	1.5741	1.02133	5378.18	5475.79	5952.14	3.49014e+06	0.362842	7.29468	892.304	342.332	84.6164	0.00176676	3435.62	920932	2.1512e+06	332953	62630.1	3.27406	6.82074e+06	9.53416	8.25146	42.428	675.944	0.0119253	0.260109	0.0301651	0.945894	1.6314
692.68	692.561	687.774	3069.1	0.109446	3.55929	71.3031	50.513	28.3528	0.0643039	429.881	889.444	2009.87	880.724	458.388	2.00741	4238.43	-11.1631	10.1707	20.0725	68.2411	0.326459	1.67148	1.01498	8125.86	8629.32	10017.8	7.39863e+06	0.499785	54.661	1587.71	517.659	94.3676	0.00273427	3878.99	2.07757e+06	4.10298e+06	703263	95620.2	1.56709	1.45371e+07	12.0121	12.8166	47.3258	1031.37	0.0117713	0.222178	0.0292623	0.0651301	0.0257652
572.033	567.039	561.777	937.577	1.68344	10.7623	28.1556	28.4812	19.7326	0.0325046	503.146	73.1878	619.476	408.581	157.385	3.62161	1258.63	-4.85383	5.29505	13.9674	37.4194	0.386482	1.27951	1.04984	2818.99	2723.93	2663.88	594680	1.49883	158.408	125.903	126.488	103.984	0.00255123	2939.51	19350.7	257167	115017	25333.8	6.15579	911719	4.9646	5.29874	52.1196	227.935	0.0270153	0.0952458	0.0108272	0.0938542	0.198658
601.544	594.024	585.875	2025.62	1.65722	9.48582	41.0121	41.4889	25.7841	0.0582584	486.634	198.63	1478.46	687.602	257.82	3.30304	2622.51	-6.16604	6.95476	18.251	55.4481	0.364941	1.42701	0.994953	2738.23	2515.78	2317.04	3.75837e+06	1.2557	54.4412	266.136	304.442	79.8229	0.00227661	2351.15	185828	1.94839e+06	276886	91877.7	3.24372	4.7534e+06	7.83729	7.50294	40.0068	603.96	0.0203779	0.219169	0.0314898	0.414485	0.48071
559.289	558.079	555.641	1241.46	0.398512	4.54858	37.7757	31.6838	17.7289	0.0226374	536.28	143.922	1114.7	684.742	141.773	5.21138	2085.14	-5.76977	6.0492	12.548	42.6941	0.330184	1.4626	1.10222	3728.21	3786.75	3904.47	1.52661e+06	0.596159	10.5507	434.246	237.62	67.5041	0.0019281	3583.2	113646	1.55669e+06	647078	17568.1	13.8311	4.82974e+06	5.22204	5.40417	33.8184	468.915	0.0224772	0.158341	0.0231935	0.82201	0.770768
590.855	590.227	586.552	2023.79	0.319174	4.49976	48.464	40.4087	20.5156	0.0273674	503.632	226.26	1927.33	995.796	214.698	4.59449	3364.08	-7.0374	7.37541	14.521	55.0919	0.291396	1.4714	1.07664	2258.63	2389.66	2852.74	4.20452e+06	0.647818	13.6101	815.17	390.981	68.9287	0.00134976	1692.46	200456	4.98154e+06	1.24114e+06	36337	7.40751	1.25538e+07	4.50302	6.11935	34.5353	767.175	0.0101495	0.163303	0.0247317	0.831628	0.648603
569.157	567.796	564.722	1374.41	0.344794	4.27069	42.5689	34.56	24.1725	0.0615706	521.248	184.362	1113.73	610.562	199.419	3.92853	2108.08	-6.42741	6.77561	17.109	45.1399	0.405965	1.71364	1.08657	2012.69	2111.87	2345.86	1.35789e+06	0.479412	8.96651	356.654	180.044	137.106	0.00733798	1641.33	147807	1.29733e+06	385890	38626.6	8.28241	3.95005e+06	4.42505	5.20673	68.6908	349.857	0.0413745	0.209309	0.024227	0.836535	0.895488
668.495	667.238	664.497	1665.18	0.171492	4.31603	43.9289	36.3585	27.6286	0.0795091	441.548	254.914	1106.52	617.048	248.294	3.48037	2226.77	-7.43504	7.26899	19.5584	47.213	0.439553	1.75034	1.08302	2774.46	2876.91	3282.83	2.85483e+06	0.421512	4.64033	658.088	343.336	199.478	0.0111841	1398.44	262129	1.89756e+06	460229	61829.8	6.51385	5.84782e+06	9.15345	8.17139	99.9613	619.012	0.0207588	0.157144	0.0348344	0.423255	0.709949
690.974	688.804	683.935	1632.48	0.423832	4.9895	43.0143	36.5598	28.7678	0.0681067	424.687	234.079	930.196	566.734	396.139	1.73235	2127.15	-9.24671	10.0285	20.3665	47.0287	0.481451	1.87181	1.04369	5032.74	5056.31	5109.5	2.7719e+06	0.513484	23.342	495.477	295.943	138.467	0.00551209	1945.08	392718	1.74617e+06	262411	111379	2.34752	5.10522e+06	11.9571	13.8156	69.4251	569.212	0.0271268	0.222857	0.0469244	0.0982434	0.33807
804.93	805.339	803.769	4571.15	0.534961	5.72551	43.2521	47.9931	39.9949	0.105046	362.74	515.95	1766.67	1216.86	1254.33	1.84029	4753.81	-10.1429	9.57967	28.3263	60.4456	0.498736	1.83078	0.999497	19355.4	21780.3	23294.8	1.64694e+08	1.01025	11.884	913.8	2272.51	1621.56	0.0367872	2344.45	4.92972e+06	2.4784e+07	9.93576e+06	1.21917e+07	2.04761	1.7384e+08	55.1437	33.1245	814.32	3881.63	0.0472087	0.179586	0.0338325	0.134804	0.0225286
623.942	621.709	618.317	1071.84	0.669698	5.51087	36.1454	30.041	15.4745	0.0141036	480.073	151.891	706.826	611.669	96.5736	8.6155	1566.96	-5.5509	5.71418	10.9535	40.8612	0.292401	1.3973	1.05257	4575.25	4583.19	4719.71	906571	0.726904	33.157	327.097	169.395	44.923	0.000477449	3123.38	105046	528006	313353	12883.7	29.8424	1.97924e+06	9.94278	11.1379	22.5127	331.581	0.0153515	0.100128	0.0107264	0.441505	0.223751
641.823	638.561	629.792	2082.21	0.540924	4.20862	52.4848	40.5933	20.9094	0.0373459	470.923	693.236	1423.62	644.368	228.786	3.01227	2990.01	-7.90387	6.99187	14.8012	55.1821	0.314081	1.54981	1.00667	4756.5	4711.74	4762.57	4.10686e+06	0.371237	5.06717	1031.36	434.44	64.648	0.00180668	2867.99	1.28055e+06	2.18485e+06	467814	36112	4.01295	8.43091e+06	11.7192	10.25	32.4081	867.972	0.0182438	0.351915	0.0241747	0.605515	0.506169
618.787	617.465	614.268	993.516	0.324553	4.47917	37.1978	30.0286	19.513	0.0222945	482.381	145.736	719.313	433.081	192.782	2.97933	1490.91	-6.86294	6.95496	13.8123	39.9439	0.358751	1.74778	1.1225	4339.53	4442.61	4657.06	578217	0.626752	49.2639	167.444	91.8213	44.8612	0.000848173	2551.46	146316	490959	81947.6	27409.5	4.02594	1.4426e+06	5.32488	4.39965	22.4857	178.305	0.0120975	0.138816	0.017325	0.0683371	0.1141
829.507	835.061	831.931	7395.49	-0.1626	3.32637	106.006	80.6738	59.9538	0.354498	363.096	899.708	4515.85	2561.51	1479.04	1.89316	9456.1	-16.1259	14.1061	42.4558	104.252	0.472103	1.75647	1.00077	21198.7	22131	24862	3.26298e+07	0.422021	1.19287	2289.47	887.555	395.456	0.0272596	4248.38	3.70479e+06	2.06493e+07	3.05338e+06	966875	0.75819	6.14898e+07	35.5425	27.9894	198.497	1922.34	0.0588799	0.177595	0.0182291	0.182113	0.210002
747.684	746.331	743.568	1729.73	0.359717	5.31776	42.841	37.1609	31.8842	0.104447	403.556	204.286	945.022	450.806	378.743	1.52319	1978.86	-7.67607	7.56115	22.5755	46.9222	0.526335	1.89974	1.00836	11162.8	11095.7	10943	3.82139e+06	0.714249	13.0668	543.553	348.862	219.385	0.0113213	3611.09	297090	1.61556e+06	329778	161507	1.61197	5.27168e+06	12.2888	11.2465	110.066	638.193	0.0434871	0.260287	0.0471614	0.480653	0.0603136
690.479	692.801	690.312	5200.16	-0.0723732	3.55333	84.9573	67.3843	35.476	0.131666	425.234	574.374	4318.04	2026.5	818.104	2.86952	7737.02	-14.086	14.1562	25.1152	91.619	0.293811	1.60304	1.00776	3616.9	4098.52	5653.94	1.49777e+07	0.353254	1.24914	1465.36	659.988	145.689	0.0093237	1395.96	735444	1.68378e+07	2.3767e+06	280251	2.81264	3.62859e+07	20.7765	17.7881	73.0486	1303.43	0.0107849	0.22819	0.023316	0.782154	0.799058
715.281	718.044	715.074	4915.83	0.0519594	4.23534	78.208	63.9837	38.2686	0.176395	414.876	515.831	3750.83	1646.5	1124.16	1.73343	7037.32	-16.2117	15.8773	27.0933	85.9774	0.340111	1.60716	1.01685	3500.86	4170.19	6033.65	1.66714e+07	0.713827	4.09543	1725.92	822.481	231.653	0.0189844	1463.96	822598	1.61495e+07	1.92203e+06	558439	1.71303	3.62718e+07	36.8552	35.8444	116.146	1590.54	0.0117956	0.211658	0.0195294	0.330368	0.150494
645.678	642.145	635.209	2274.01	0.390007	4.01274	54.7642	44.3644	39.2861	0.170582	459.61	301.655	1595.3	558.548	352.459	2.3508	2807.97	-7.72917	6.45825	27.8102	55.5454	0.555521	1.96562	0.92926	2277.57	2200.74	2211.87	5.54336e+06	0.326476	5.73667	444.525	306.145	116.99	0.00954563	1715.44	556688	3.9224e+06	275069	221882	2.17213	1.06483e+07	14.9134	10.0208	58.6562	631.431	0.0365337	0.193784	0.0318154	0.445511	0.106998
593.168	588.973	577.607	2710.61	0.664431	4.52076	61.3158	47.9463	23.6872	0.0557132	507.309	885.328	2346.46	824.723	305.04	3.5382	4361.55	-7.46845	7.64834	16.7663	65.4212	0.274917	1.32117	1.01919	4252.62	4252.03	5069.06	5.65211e+06	0.618487	11.8753	1229.09	411.822	104.468	0.00352617	3269.82	3.44226e+06	6.00015e+06	280513	63455	4.52945	1.66023e+07	9.77067	8.70229	52.3634	807.936	0.00989523	0.268483	0.0262536	0.718729	0.675221
695.781	698.7	683.682	3815.18	-0.16267	3.64713	68.7958	51.3505	25.0441	0.0564738	425.037	322.356	3359.16	1920.54	451.135	4.07369	6053.19	-8.69911	9.41808	17.7292	70.2375	0.292467	1.58617	0.978744	3855.01	3925.24	9152.25	2.22956e+07	0.375093	1.78059	3426.99	1179.23	157.626	0.00492741	926.114	823518	1.9955e+07	6.60732e+06	361339	6.59425	6.04149e+07	11.5482	20.3419	78.9845	2305.6	0.00831373	0.448627	0.0411738	0.396007	0.0671225
657.039	650.136	632.882	3603.72	0.58501	3.50467	77.3116	57.8076	42.7354	0.212716	453.336	207.508	1629.94	1873.2	1379.31	1.62994	5089.97	-18.2497	19.4599	30.2528	75.6556	0.413191	1.6212	1.06426	7148.82	7309.11	7792.13	4.79115e+06	0.132906	1.06602	592.607	262.045	132.53	0.0122282	3255.92	177726	1.59523e+06	2.66515e+06	485207	1.63742	9.00024e+06	36.2914	32.3108	66.4581	502.074	0.0101276	0.0904245	0.0094049	0.459176	0.854765
772.446	819.637	817.42	44331.4	-0.21732	3.31614	224.752	141.197	73.047	0.20469	408.294	9048.11	33781.6	8456.79	10476.6	1.348	61763.1	-15.2787	16.2938	51.7462	191.642	0.337051	1.08928	0.806289	55723.5	87677.7	88529.2	3.96724e+09	0.455791	7.71967	80798.5	24408.1	5628.8	0.0603312	15095.7	2.17994e+08	2.40687e+09	1.57201e+08	2.23363e+08	1.02364	7.68319e+09	115.084	129.845	2826.2	46459.3	0.0465441	0.595662	0.178267	0.165086	0.200463
851.438	848.901	838.139	8674.87	0.250777	3.40653	116.315	87.522	64.8578	0.402856	354.381	729.365	5400.27	2866.33	1564.52	2.07998	10560.5	-19.9396	16.9132	45.9294	113.584	0.455163	1.69466	0.942214	15346.6	18349	23679.1	4.04488e+07	0.301682	0.992452	2891	1015.05	377.869	0.0295053	3622.19	2.96108e+06	4.52253e+07	4.61296e+06	700826	2.03312	8.14124e+07	41.9784	20.4061	189.676	2149.91	0.0314658	0.335076	0.0223349	0.424757	0.403876
677.594	679.828	679.078	2417.15	-0.100922	3.94807	56.4399	45.866	23.0943	0.0536088	449.007	519.997	1969.72	839.692	231.489	5.97733	3560.9	-6.3537	6.70017	16.3489	62.4656	0.272425	1.40395	1.01458	9793.53	10534	11950.1	3.6099e+06	0.643657	3.07216	593.905	313.528	113.216	0.00476377	5112.01	750469	3.56442e+06	443719	65989.9	24.7985	8.7187e+06	7.18982	6.99582	56.7575	608.443	0.0142357	0.206997	0.0214732	0.517092	0.551159
650.8	647.255	641.348	2474.52	0.817098	7.96663	46.6158	45.4868	26.5199	0.0524586	460.522	390.547	1328.66	1198.87	414.057	4.85135	3332.13	-6.84538	7.65224	18.7742	61.3051	0.313505	1.12651	0.935185	12383.3	13076.6	13935.7	4.30219e+06	1.89833	76.0204	578.265	405.514	201.166	0.00266891	7125.49	494137	1.23379e+06	920167	193069	17.8882	6.48208e+06	13.0809	18.8042	100.873	737.474	0.0114774	0.168863	0.0229554	0.493552	0.634671
636.148	634.448	630.305	1328.91	0.352924	4.86566	39.1145	33.2094	24.5889	0.0514095	465.105	174.062	991.198	457.51	186.088	3.626	1808.86	-6.65558	6.58882	17.406	43.2092	0.442036	1.74205	1.08791	2129.08	2193.56	2366.56	1.83815e+06	0.694703	33.1664	354.846	226.09	101.363	0.00347807	1297.09	236561	1.14485e+06	167114	47438.9	6.53757	3.34237e+06	7.25738	6.29274	50.8034	437.1	0.0283087	0.176262	0.0272435	0.734202	0.576278
693.623	692.254	688.067	1445.75	0.367728	4.00956	41.9182	34.435	27.5579	0.0676951	429.019	178.694	946.69	463.269	264.517	1.99476	1853.17	-7.83257	7.63035	19.5093	44.2194	0.494829	2.10364	0.945153	2348.92	2456.94	2752.38	3.13268e+06	0.331819	3.88257	315.604	260.1	81.2937	0.00420513	880.535	186299	1.82189e+06	208443	68311	1.52973	4.79109e+06	4.81326	3.99222	40.7558	515.032	0.0248561	0.391964	0.0747163	0.123644	0.125312
813.522	809.756	798.374	3242.18	0.611249	5.41218	62.1611	53.5684	27.2189	0.0472691	364.489	318.879	2333.96	1151.19	273.747	5.06367	4077.78	-9.42498	9.93393	19.2731	72.9209	0.279553	1.54299	0.907449	7638.57	7324.17	10319.5	6.15462e+06	0.895333	7.98237	1197.31	372.97	114.234	0.00149135	2259.92	524747	7.35055e+06	511397	49201.3	4.49541	1.47059e+07	5.06756	6.06436	57.2976	738.922	0.0141649	0.337784	0.0220822	0.420268	0.159707
764.503	765.05	760.219	4741.79	0.138044	3.97966	77.9868	60.1214	30.3354	0.0837365	386.183	502.072	4244.1	1070.99	419.774	3.60442	6236.94	-9.14648	10.1456	21.4779	82.0467	0.284834	1.42951	0.970419	1444.46	1562.6	2927.2	2.29181e+07	0.388795	3.76939	2733.14	1128.27	300.047	0.0119764	498.758	973290	2.18784e+07	820592	251596	4.36247	4.04241e+07	14.3236	22.9738	150.43	2142.35	0.00897301	0.258539	0.0292478	0.397409	0.0811053
665.64	664.3	658.661	3270.91	0.445557	4.41092	65.2815	50.3932	31.0211	0.121398	449.513	391.682	2143.25	1671.09	552.458	3.15293	4758.48	-12.0733	13.7988	21.9598	67.4037	0.365025	1.6165	1.1067	1398.22	1581.51	2590.63	1.04451e+07	0.593584	8.2213	2017.83	731.922	246.673	0.0176851	630.273	1.09936e+06	8.29333e+06	2.70856e+06	269287	2.79913	2.28984e+07	30.5516	54.2891	123.636	1393.7	0.0248239	0.165677	0.0265216	0.422795	0.0986267
735.268	736.402	730.957	3862.26	0.12648	3.82255	72.4983	57.0515	32.2349	0.110792	404.801	457.356	2702.78	1437.25	511.474	3.21065	5108.86	-12.1136	12.1442	22.8223	77.0421	0.320689	1.54305	1.04141	4303.25	4429.93	5192.75	1.07266e+07	0.379959	4.33239	1522.65	607.546	166.061	0.00881882	1445.18	920540	6.86024e+06	1.40439e+06	155311	4.12423	1.81716e+07	24.8298	23.3809	83.281	1185.24	0.0125678	0.182926	0.017121	0.39853	0.163028
[truncated: 346 more columns]

## Sheet: Y
1
1
1
0
1
1
1
1
0
0
0
1
1
1
0
1
0
0
1
1
0
0
0
0
1
1
1
1
1
0
0
0

## Sheet: featureNames
'mean_NNmean'
'mean_NNmedian'
'mean_NNmode'
'mean_NNvariance'
'mean_NNskew'
'mean_NNkurt'
'mean_NNiqr'
'mean_SDNN'
'mean_RMSDD'
'mean_pnn50'
'mean_btsdet'
'mean_ulf'
'mean_vlf'
'mean_lf'
'mean_hf'
'mean_lfhf'
'mean_ttlpwr'
'mean_ac'
'mean_dc'
'mean_SD1'
'mean_SD2'
'mean_SD1SD2'
'mean_SampEn'
'mean_ApEn'
'var_NNmean'
'var_NNmedian'
'var_NNmode'
'var_NNvariance'
'var_NNskew'
'var_NNkurt'
'var_NNiqr'
'var_SDNN'
'var_RMSDD'
'var_pnn50'
'var_btsdet'
'var_ulf'
'var_vlf'
'var_lf'
'var_hf'
'var_lfhf'
'var_ttlpwr'
'var_ac'
'var_dc'
'var_SD1'
'var_SD2'
'var_SD1SD2'
'var_SampEn'
'var_ApEn'
'iS'
'iV'
'm10'
'l5'
'RA'
'M'
'ampM'
'phiM'
'nNodes-1_mean'
'averageDegree-1_mean'
'numberOfLoops-1_mean'
'loop3-1_mean'
'loop4-1_mean'
'averageClusteringCoefficient1-1_mean'
'averageClusteringCoefficient2-1_mean'
'graphRadius-1_mean'
'spectralRadius-1_mean'
'trace-1_mean'
'energy-1_mean'
'nNodes-2_mean'
'averageDegree-2_mean'
'numberOfLoops-2_mean'
'loop3-2_mean'
'loop4-2_mean'
'averageClusteringCoefficient1-2_mean'
'averageClusteringCoefficient2-2_mean'
'graphRadius-2_mean'
'spectralRadius-2_mean'
'trace-2_mean'
'energy-2_mean'
'nNodes-3_mean'
'averageDegree-3_mean'
'numberOfLoops-3_mean'
'loop3-3_mean'
'loop4-3_mean'
'averageClusteringCoefficient1-3_mean'
'averageClusteringCoefficient2-3_mean'
'graphRadius-3_mean'
'spectralRadius-3_mean'
'trace-3_mean'
'energy-3_mean'
'nNodes-4_mean'
'averageDegree-4_mean'
'numberOfLoops-4_mean'
'loop3-4_mean'
'loop4-4_mean'
'averageClusteringCoefficient1-4_mean'
'averageClusteringCoefficient2-4_mean'
'graphRadius-4_mean'
'spectralRadius-4_mean'
'trace-4_mean'
'energy-4_mean'
'nNodes-5_mean'
'averageDegree-5_mean'
'numberOfLoops-5_mean'
'loop3-5_mean'
'loop4-5_mean'
'averageClusteringCoefficient1-5_mean'
'averageClusteringCoefficient2-5_mean'
'graphRadius-5_mean'
'spectralRadius-5_mean'
'trace-5_mean'
'energy-5_mean'
'nNodes-6_mean'
'averageDegree-6_mean'
'numberOfLoops-6_mean'
'loop3-6_mean'
'loop4-6_mean'
'averageClusteringCoefficient1-6_mean'
'averageClusteringCoefficient2-6_mean'
'graphRadius-6_mean'
'spectralRadius-6_mean'
'trace-6_mean'
'energy-6_mean'
'nNodes-7_mean'
'averageDegree-7_mean'
'numberOfLoops-7_mean'
'loop3-7_mean'
'loop4-7_mean'
'averageClusteringCoefficient1-7_mean'
'averageClusteringCoefficient2-7_mean'
'graphRadius-7_mean'
'spectralRadius-7_mean'
'trace-7_mean'
'energy-7_mean'
'nNodes-8_mean'
'averageDegree-8_mean'
'numberOfLoops-8_mean'
'loop3-8_mean'
'loop4-8_mean'
'averageClusteringCoefficient1-8_mean'
'averageClusteringCoefficient2-8_mean'
'graphRadius-8_mean'
'spectralRadius-8_mean'
'trace-8_mean'
'energy-8_mean'
'nNodes-9_mean'
'averageDegree-9_mean'
'numberOfLoops-9_mean'
'loop3-9_mean'
'loop4-9_mean'
'averageClusteringCoefficient1-9_mean'
'averageClusteringCoefficient2-9_mean'
'graphRadius-9_mean'
'spectralRadius-9_mean'
'trace-9_mean'
'energy-9_mean'
'nNodes-10_mean'
'averageDegree-10_mean'
'numberOfLoops-10_mean'
'loop3-10_mean'
'loop4-10_mean'
'averageClusteringCoefficient1-10_mean'
'averageClusteringCoefficient2-10_mean'
'graphRadius-10_mean'
'spectralRadius-10_mean'
'trace-10_mean'
'energy-10_mean'
'TE_HR_DC-1_mean'
'TE_HR_DC-2_mean'
'TE_HR_DC-3_mean'
'TE_HR_DC-4_mean'
'TE_HR_DC-5_mean'
'TE_HR_DC-6_mean'
'TE_HR_DC-7_mean'
'TE_HR_DC-8_mean'
'TE_HR_DC-9_mean'
'TE_HR_DC-10_mean'
'TE_DC_HR-1_mean'
'TE_DC_HR-2_mean'
'TE_DC_HR-3_mean'
'TE_DC_HR-4_mean'
'TE_DC_HR-5_mean'
'TE_DC_HR-6_mean'
'TE_DC_HR-7_mean'
'TE_DC_HR-8_mean'
'TE_DC_HR-9_mean'
'TE_DC_HR-10_mean'
'TE_HR_AC-1_mean'
'TE_HR_AC-2_mean'
'TE_HR_AC-3_mean'
'TE_HR_AC-4_mean'
'TE_HR_AC-5_mean'
'TE_HR_AC-6_mean'
'TE_HR_AC-7_mean'
'TE_HR_AC-8_mean'
'TE_HR_AC-9_mean'
'TE_HR_AC-10_mean'
'TE_AC_HR-1_mean'
'TE_AC_HR-2_mean'
'TE_AC_HR-3_mean'
'TE_AC_HR-4_mean'
'TE_AC_HR-5_mean'
'TE_AC_HR-6_mean'
'TE_AC_HR-7_mean'
'TE_AC_HR-8_mean'
'TE_AC_HR-9_mean'
'TE_AC_HR-10_mean'
'TE_DC_AC-1_mean'
'TE_DC_AC-2_mean'
'TE_DC_AC-3_mean'
'TE_DC_AC-4_mean'
'TE_DC_AC-5_mean'
'TE_DC_AC-6_mean'
'TE_DC_AC-7_mean'
'TE_DC_AC-8_mean'
'TE_DC_AC-9_mean'
'TE_DC_AC-10_mean'
'TE_AC_DC-1_mean'
'TE_AC_DC-2_mean'
'TE_AC_DC-3_mean'
'TE_AC_DC-4_mean'
'TE_AC_DC-5_mean'
'TE_AC_DC-6_mean'
'TE_AC_DC-7_mean'
'TE_AC_DC-8_mean'
'TE_AC_DC-9_mean'
'TE_AC_DC-10_mean'
'nNodes-1_var'
'averageDegree-1_var'
'numberOfLoops-1_var'
'loop3-1_var'
'loop4-1_var'
'averageClusteringCoefficient1-1_var'
'averageClusteringCoefficient2-1_var'
'graphRadius-1_var'
'spectralRadius-1_var'
'trace-1_var'
'energy-1_var'
'nNodes-2_var'
'averageDegree-2_var'
'numberOfLoops-2_var'
'loop3-2_var'
'loop4-2_var'
'averageClusteringCoefficient1-2_var'
'averageClusteringCoefficient2-2_var'
'graphRadius-2_var'
'spectralRadius-2_var'
'trace-2_var'
'energy-2_var'
'nNodes-3_var'
'averageDegree-3_var'
'numberOfLoops-3_var'
'loop3-3_var'
'loop4-3_var'
'averageClusteringCoefficient1-3_var'
'averageClusteringCoefficient2-3_var'
'graphRadius-3_var'
'spectralRadius-3_var'
'trace-3_var'
'energy-3_var'
'nNodes-4_var'
'averageDegree-4_var'
'numberOfLoops-4_var'
'loop3-4_var'
'loop4-4_var'
'averageClusteringCoefficient1-4_var'
'averageClusteringCoefficient2-4_var'
'graphRadius-4_var'
'spectralRadius-4_var'
'trace-4_var'
'energy-4_var'
'nNodes-5_var'
'averageDegree-5_var'
'numberOfLoops-5_var'
'loop3-5_var'
'loop4-5_var'
'averageClusteringCoefficient1-5_var'
'averageClusteringCoefficient2-5_var'
'graphRadius-5_var'
'spectralRadius-5_var'
'trace-5_var'
'energy-5_var'
'nNodes-6_var'
'averageDegree-6_var'
'numberOfLoops-6_var'
'loop3-6_var'
'loop4-6_var'
'averageClusteringCoefficient1-6_var'
'averageClusteringCoefficient2-6_var'
'graphRadius-6_var'
'spectralRadius-6_var'
'trace-6_var'
'energy-6_var'
'nNodes-7_var'
'averageDegree-7_var'
'numberOfLoops-7_var'
'loop3-7_var'
'loop4-7_var'
'averageClusteringCoefficient1-7_var'
'averageClusteringCoefficient2-7_var'
'graphRadius-7_var'
'spectralRadius-7_var'
'trace-7_var'
'energy-7_var'
'nNodes-8_var'
'averageDegree-8_var'
'numberOfLoops-8_var'
'loop3-8_var'
'loop4-8_var'
'averageClusteringCoefficient1-8_var'
'averageClusteringCoefficient2-8_var'
'graphRadius-8_var'
'spectralRadius-8_var'
'trace-8_var'
'energy-8_var'
'nNodes-9_var'
'averageDegree-9_var'
'numberOfLoops-9_var'
'loop3-9_var'
'loop4-9_var'
'averageClusteringCoefficient1-9_var'
'averageClusteringCoefficient2-9_var'
'graphRadius-9_var'
'spectralRadius-9_var'
'trace-9_var'
'energy-9_var'
'nNodes-10_var'
'averageDegree-10_var'
'numberOfLoops-10_var'
'loop3-10_var'
'loop4-10_var'
'averageClusteringCoefficient1-10_var'
'averageClusteringCoefficient2-10_var'
'graphRadius-10_var'
'spectralRadius-10_var'
'trace-10_var'
'energy-10_var'
'TE_HR_DC-1_var'
'TE_HR_DC-2_var'
'TE_HR_DC-3_var'
'TE_HR_DC-4_var'
'TE_HR_DC-5_var'
'TE_HR_DC-6_var'
'TE_HR_DC-7_var'
'TE_HR_DC-8_var'
'TE_HR_DC-9_var'
'TE_HR_DC-10_var'
'TE_DC_HR-1_var'
'TE_DC_HR-2_var'
'TE_DC_HR-3_var'
'TE_DC_HR-4_var'
'TE_DC_HR-5_var'
'TE_DC_HR-6_var'
'TE_DC_HR-7_var'
'TE_DC_HR-8_var'
'TE_DC_HR-9_var'
'TE_DC_HR-10_var'
'TE_HR_AC-1_var'
'TE_HR_AC-2_var'
'TE_HR_AC-3_var'
'TE_HR_AC-4_var'
'TE_HR_AC-5_var'
'TE_HR_AC-6_var'
'TE_HR_AC-7_var'
'TE_HR_AC-8_var'
'TE_HR_AC-9_var'
'TE_HR_AC-10_var'
'TE_AC_HR-1_var'
'TE_AC_HR-2_var'
'TE_AC_HR-3_var'
'TE_AC_HR-4_var'
'TE_AC_HR-5_var'
'TE_AC_HR-6_var'
'TE_AC_HR-7_var'
'TE_AC_HR-8_var'
'TE_AC_HR-9_var'
'TE_AC_HR-10_var'
'TE_DC_AC-1_var'
'TE_DC_AC-2_var'
'TE_DC_AC-3_var'
'TE_DC_AC-4_var'
'TE_DC_AC-5_var'
'TE_DC_AC-6_var'
'TE_DC_AC-7_var'
'TE_DC_AC-8_var'
'TE_DC_AC-9_var'
'TE_DC_AC-10_var'
'TE_AC_DC-1_var'
'TE_AC_DC-2_var'
'TE_AC_DC-3_var'
'TE_AC_DC-4_var'
'TE_AC_DC-5_var'
'TE_AC_DC-6_var'
'TE_AC_DC-7_var'
'TE_AC_DC-8_var'
'TE_AC_DC-9_var'
'TE_AC_DC-10_var'

## Sheet: README
X: Features (32 x 396), where we have 32 datapoints and 396 features. Y: Ground truth binary labels (32 x 1), where we have 32 datapoints. featureNames: The names of the individual features (396 x 1).
